# Supplementary material for: In Silico Screening of Novel TMPRSS2 Inhibitors for Treatment of COVID-19
Source: Molecules. 2022 Jun 30;27(13):4210. doi: 10.3390/molecules27134210 (PMC9268035; doi:10.3390/molecules27134210)
Supplement: Supplementary file 1 [file molecules-27-04210-s001.zip]

Archive with 1 entries (1 files):
- molecules-1728984-supplementary.pdf
